# Supplementary material for: ﻿Taxonomic notes on Sorbusmegalocarpa (Rosaceae) and related taxa
Source: PhytoKeys. 2022 Jun 30;201:131–8. doi: 10.3897/phytokeys.201.84027 (PMC9848915; doi:10.3897/phytokeys.201.84027)
Supplement: XML Treatment for Sorbus megalocarpa [file phytokeys.201.84027-treatment1.xml]

<!DOCTYPE tp:taxon-treatment
  PUBLIC "-//TaxonX//DTD Taxonomic Treatment Publishing DTD v0 20100105//EN" "tax-treatment-NSO.dtd">
<tp:taxon-treatment xmlns:tp="http://www.plazi.org/taxpub"><tp:treatment-meta><kwd-group><label>Taxon classification</label><kwd>
              <named-content content-type="kingdom">Plantae</named-content>
            </kwd><kwd>
              <named-content content-type="order">Rosales</named-content>
            </kwd><kwd>
              <named-content content-type="family">Rosaceae</named-content>
            </kwd></kwd-group><mixed-citation publication-type="journal"><person-group><name><surname>Chen</surname><given-names>Xin</given-names></name><name><surname>Ma</surname><given-names>JianHui</given-names></name><name><surname>Geng</surname><given-names>LiYang</given-names></name></person-group><article-title>﻿Taxonomic notes on <italic><tp:taxon-name><tp:taxon-name-part taxon-name-part-type="genus" reg="Sorbus">Sorbus</tp:taxon-name-part><tp:taxon-name-part taxon-name-part-type="species" reg="megalocarpa">megalocarpa</tp:taxon-name-part></tp:taxon-name></italic> (<tp:taxon-name><tp:taxon-name-part taxon-name-part-type="family">Rosaceae</tp:taxon-name-part></tp:taxon-name>) and related taxa</article-title><source>PhytoKeys</source><day>30</day><month>06</month><year>2022</year><volume>201</volume><fpage>131</fpage><lpage>138</lpage><pub-id pub-id-type="doi">10.3897/phytokeys.201.84027</pub-id></mixed-citation></tp:treatment-meta><tp:nomenclature><label>﻿1.</label><tp:taxon-name>
            <object-id xmlns:xlink="http://www.w3.org/1999/xlink" content-type="arpha" xlink:type="simple">00CBB6EF-CDAD-51A6-9179-3CA50361BADA</object-id>
            <tp:taxon-name-part taxon-name-part-type="genus" reg="Sorbus">Sorbus</tp:taxon-name-part>
            <tp:taxon-name-part taxon-name-part-type="species" reg="megalocarpa">megalocarpa</tp:taxon-name-part>
          </tp:taxon-name><tp:taxon-authority>Rehder, Pl. Wilson. 2(2): 266. 1915.</tp:taxon-authority><tp:nomenclature-citation-list><tp:nomenclature-citation><tp:taxon-name>
                <tp:taxon-name-part taxon-name-part-type="genus" reg="Aria"/>
                <tp:taxon-name-part taxon-name-part-type="species" reg="megalocarpa"/>
              </tp:taxon-name><comment>≡ <tp:taxon-name><tp:taxon-name-part taxon-name-part-type="genus" reg="Aria">Aria</tp:taxon-name-part><tp:taxon-name-part taxon-name-part-type="species" reg="megalocarpa">megalocarpa</tp:taxon-name-part></tp:taxon-name> (Rehder) H. Ohashi et Iketani, J. Jap. Bot. 68(6): 359. 1993. </comment></tp:nomenclature-citation><tp:nomenclature-citation><tp:taxon-name>
                <tp:taxon-name-part taxon-name-part-type="genus" reg="Micromeles"/>
                <tp:taxon-name-part taxon-name-part-type="species" reg="megalocarpa"/>
              </tp:taxon-name><comment>≡ <tp:taxon-name><tp:taxon-name-part taxon-name-part-type="genus" reg="Micromeles">Micromeles</tp:taxon-name-part><tp:taxon-name-part taxon-name-part-type="species" reg="megalocarpa">megalocarpa</tp:taxon-name-part></tp:taxon-name> (Rehder) Mezhenskyj, NULESU Coll. Fruit Ornament. Pl.: 34. 2018. </comment></tp:nomenclature-citation><tp:nomenclature-citation><tp:taxon-name>
                <tp:taxon-name-part taxon-name-part-type="genus" reg="Wilsonaria"/>
                <tp:taxon-name-part taxon-name-part-type="species" reg="megalocarpa"/>
              </tp:taxon-name><comment>≡ <tp:taxon-name><tp:taxon-name-part taxon-name-part-type="genus" reg="Wilsonaria">Wilsonaria</tp:taxon-name-part><tp:taxon-name-part taxon-name-part-type="species" reg="megalocarpa">megalocarpa</tp:taxon-name-part></tp:taxon-name> (Rehder) Rushforth, Phytologia 100(4): 241. 2018. </comment></tp:nomenclature-citation><tp:nomenclature-citation><tp:taxon-name>
                <tp:taxon-name-part taxon-name-part-type="genus" reg="Sorbus"/>
                <tp:taxon-name-part taxon-name-part-type="species" reg="megalocarpa"/>
                <tp:taxon-name-part taxon-name-part-type="variety" reg="cuneata"/>
              </tp:taxon-name><comment>= <tp:taxon-name><tp:taxon-name-part taxon-name-part-type="genus" reg="Sorbus">Sorbus</tp:taxon-name-part><tp:taxon-name-part taxon-name-part-type="species" reg="megalocarpa">megalocarpa</tp:taxon-name-part><tp:taxon-name-part taxon-name-part-type="infraspecific-rank">var.</tp:taxon-name-part><tp:taxon-name-part taxon-name-part-type="variety" reg="cuneata">cuneata</tp:taxon-name-part></tp:taxon-name> Rehder, Pl. Wilson. 2(2): 267. 1915. Type: CHINA. Sichuan: Western Szechuan, Mupin, 2400–2700 m, 10 October, 1910–11, <italic>E.H. Wilson 4215</italic> (lectotype, designated by <xref ref-type="bibr" rid="B1">Aldasoro et al. 2004</xref>, pg. 43: K[K000758157]; isolectotype: A[A00112653]) </comment></tp:nomenclature-citation><tp:nomenclature-citation><tp:taxon-name>
                <tp:taxon-name-part taxon-name-part-type="genus" reg="Aria"/>
                <tp:taxon-name-part taxon-name-part-type="species" reg="megalocarpa"/>
                <tp:taxon-name-part taxon-name-part-type="variety" reg="cuneata"/>
              </tp:taxon-name><comment>= <tp:taxon-name><tp:taxon-name-part taxon-name-part-type="genus" reg="Aria">Aria</tp:taxon-name-part><tp:taxon-name-part taxon-name-part-type="species" reg="megalocarpa">megalocarpa</tp:taxon-name-part><tp:taxon-name-part taxon-name-part-type="infraspecific-rank">var.</tp:taxon-name-part><tp:taxon-name-part taxon-name-part-type="variety" reg="cuneata">cuneata</tp:taxon-name-part></tp:taxon-name> (Rehder) H. Ohashi et Iketani, J. Jap. Bot. 68(6): 359. 1993. </comment></tp:nomenclature-citation><tp:nomenclature-citation><tp:taxon-name>
                <tp:taxon-name-part taxon-name-part-type="genus" reg="Sorbus"/>
                <tp:taxon-name-part taxon-name-part-type="species" reg="guanxianensis"/>
              </tp:taxon-name><comment>= <tp:taxon-name><tp:taxon-name-part taxon-name-part-type="genus" reg="Sorbus">Sorbus</tp:taxon-name-part><tp:taxon-name-part taxon-name-part-type="species" reg="guanxianensis">guanxianensis</tp:taxon-name-part></tp:taxon-name> T.C. Ku, Bull. Bot. Res., Harbin 10(3): 22, f. 2. 1990. syn. nov. Type: China. Sichuan: Guanxian (Dujiangyan), 2000 m, 25 August 1987, T.Z. <italic>Fu et al. 872102</italic> (holotype: PE[PE00020830]), syn. nov. </comment></tp:nomenclature-citation><tp:nomenclature-citation><tp:taxon-name>
                <tp:taxon-name-part taxon-name-part-type="genus" reg="Micromeles"/>
                <tp:taxon-name-part taxon-name-part-type="species" reg="guanxianensis"/>
              </tp:taxon-name><comment>= <tp:taxon-name><tp:taxon-name-part taxon-name-part-type="genus" reg="Micromeles">Micromeles</tp:taxon-name-part><tp:taxon-name-part taxon-name-part-type="species" reg="guanxianensis">guanxianensis</tp:taxon-name-part></tp:taxon-name> (T.C. Ku) Mezhenskyj, NULESU Coll. Fruit Ornament. Pl.: 34. 2018. syn. nov. </comment></tp:nomenclature-citation><tp:nomenclature-citation><tp:taxon-name>
                <tp:taxon-name-part taxon-name-part-type="genus" reg="Wilsonaria"/>
                <tp:taxon-name-part taxon-name-part-type="species" reg="guanxianensis"/>
              </tp:taxon-name><comment>= <tp:taxon-name><tp:taxon-name-part taxon-name-part-type="genus" reg="Wilsonaria">Wilsonaria</tp:taxon-name-part><tp:taxon-name-part taxon-name-part-type="species" reg="guanxianensis">guanxianensis</tp:taxon-name-part></tp:taxon-name> (T.C. Ku) Rushforth, Phytologia 100(4): 241. 2018. syn. nov. </comment></tp:nomenclature-citation></tp:nomenclature-citation-list></tp:nomenclature><tp:treatment-sec sec-type="material" id="SECID0EVFAE"><title>Type.</title><p>China. Sichuan: Western Szechuan, Hung-yah Hsien (Hongyaxian), 1200 m, 12 September 1908, <italic>E.H. Wilson 956</italic> (lectotype, designated by <xref ref-type="bibr" rid="B3">Gabrielian 1978</xref>, pg. 220: K[K000758158]; isolectotypes: A[A00112650], E[E00147452], GH[GH00112651], US[US00097467]).</p></tp:treatment-sec><tp:treatment-sec sec-type="notes" id="SECID0EBGAE"><title>Notes.</title><p><bold><italic><tp:taxon-name><tp:taxon-name-part taxon-name-part-type="genus" reg="Sorbus">Sorbus</tp:taxon-name-part><tp:taxon-name-part taxon-name-part-type="species" reg="megalocarpa">megalocarpa</tp:taxon-name-part></tp:taxon-name></italic></bold>: <italic><tp:taxon-name><tp:taxon-name-part taxon-name-part-type="genus" reg="Sorbus">Sorbus</tp:taxon-name-part><tp:taxon-name-part taxon-name-part-type="species" reg="megalocarpa">megalocarpa</tp:taxon-name-part></tp:taxon-name></italic> was first published by <xref ref-type="bibr" rid="B12">Rehder (1915</xref>: 266). It was transferred to genera <italic><tp:taxon-name><tp:taxon-name-part taxon-name-part-type="genus" reg="Aria">Aria</tp:taxon-name-part></tp:taxon-name></italic>, <italic><tp:taxon-name><tp:taxon-name-part taxon-name-part-type="genus" reg="Micromeles">Micromeles</tp:taxon-name-part></tp:taxon-name></italic> and <italic><tp:taxon-name><tp:taxon-name-part taxon-name-part-type="genus" reg="Wilsonaria">Wilsonaria</tp:taxon-name-part></tp:taxon-name></italic> by <xref ref-type="bibr" rid="B10">Ohashi and Iketani (1993</xref>: 359), Mezhenskyj (<xref ref-type="bibr" rid="B9">Mezhenska et al. 2018</xref>: 34) and <xref ref-type="bibr" rid="B13">Rushforth (2018</xref>: 241) respectively.</p><p>Three gatherings collected by Wilson under number “956” were cited in the protologue. The first one was collected at alt. 2200–2600 m., Mupin, in October 1910; the second one was collected at alt. 1200 m., Hung-ya Hsien, on September 12, 1908; and the third one was collected at alt. 2000 m., Mon-kong Ting, on June 19, 1908. Since the author did not indicate holotype for the name, the three gatherings are syntypes according to the Article 9.6 of the <italic>International Code of Nomenclature for algae</italic>, <italic>fungi and plants</italic> (<italic>Shenzhen Code</italic>) (<xref ref-type="bibr" rid="B15">Turland et al. 2018</xref>). <xref ref-type="bibr" rid="B3">Gabrielian (1978)</xref> designated the specimen at K (K000758158; as shown in fig. 1A, plate 62 of <xref ref-type="bibr" rid="B3">Gabrielian 1978</xref>), collected from Hung-Ya Hsien, as the lectotype. Four duplicates (A00112650, E00147452, GH00112651, US00097467) out of the eight specimens of “<italic>E. H. Wilson 956</italic>” traced at A, E, GH, K and US, are the isolectotypes here.</p><fig id="F1" position="float" orientation="portrait"><object-id xmlns:xlink="http://www.w3.org/1999/xlink" content-type="doi" xlink:type="simple">10.3897/phytokeys.201.84027.figure1</object-id><object-id xmlns:xlink="http://www.w3.org/1999/xlink" content-type="arpha" xlink:type="simple">F14820AF-FDC0-5597-8B82-1D443D264ADA</object-id><label>Figure 1.</label><caption><p><italic><tp:taxon-name><tp:taxon-name-part taxon-name-part-type="genus" reg="Sorbus">Sorbus</tp:taxon-name-part><tp:taxon-name-part taxon-name-part-type="species" reg="megalocarpa">megalocarpa</tp:taxon-name-part></tp:taxon-name></italic> Rehder <bold>A</bold> lectotype (K000758158) <bold>B</bold> an epiphytic plant in the wild (Ya’an, Sichuan, China) <bold>C</bold> fruit (showing the color of fruit and lenticels on it) <bold>D</bold> leaves (showing the variation of leaf shape and petiole length in one plant).</p></caption><graphic xmlns:xlink="http://www.w3.org/1999/xlink" xlink:href="phytokeys-201-131_article-84027__-g001.jpg" position="float" orientation="portrait" xlink:type="simple" id="oo_708948.jpg"><uri content-type="original_file" xlink:type="simple">https://binary.pensoft.net/fig/708948</uri></graphic></fig><p><bold><tp:taxon-name><tp:taxon-name-part taxon-name-part-type="genus" reg="Sorbus">Sorbus</tp:taxon-name-part><tp:taxon-name-part taxon-name-part-type="species" reg="megalocarpa">megalocarpa</tp:taxon-name-part><tp:taxon-name-part taxon-name-part-type="infraspecific-rank">var.</tp:taxon-name-part><tp:taxon-name-part taxon-name-part-type="variety" reg="cuneata">cuneata</tp:taxon-name-part></tp:taxon-name></bold>: <xref ref-type="bibr" rid="B12">Rehder (1915</xref>: 267) differentiated <tp:taxon-name><tp:taxon-name-part taxon-name-part-type="genus" reg="Sorbus">Sorbus</tp:taxon-name-part><tp:taxon-name-part taxon-name-part-type="species" reg="megalocarpa">megalocarpa</tp:taxon-name-part><tp:taxon-name-part taxon-name-part-type="infraspecific-rank">var.</tp:taxon-name-part><tp:taxon-name-part taxon-name-part-type="variety" reg="cuneata">cuneata</tp:taxon-name-part></tp:taxon-name> from <tp:taxon-name><tp:taxon-name-part taxon-name-part-type="genus" reg="Sorbus">S.</tp:taxon-name-part><tp:taxon-name-part taxon-name-part-type="species" reg="megalocarpa">megalocarpa</tp:taxon-name-part><tp:taxon-name-part taxon-name-part-type="infraspecific-rank">var.</tp:taxon-name-part><tp:taxon-name-part taxon-name-part-type="variety" reg="megalocarpa">megalocarpa</tp:taxon-name-part></tp:taxon-name> by its “smaller softer fruit” (“fructibus minoribus ovovides circiter 1.5 cm. longis et 1 cm. diam.” and “the more cuneate short-stalked leaves” (“petiolum vix 1 cm”). This variety was recognized by <xref ref-type="bibr" rid="B18">Yü and Lu (1974)</xref> and <xref ref-type="bibr" rid="B7">Lu and Spongberg (2003)</xref>, was transferred to <italic><tp:taxon-name><tp:taxon-name-part taxon-name-part-type="genus" reg="Aria">Aria</tp:taxon-name-part></tp:taxon-name></italic> by <xref ref-type="bibr" rid="B10">Ohashi and Iketani (1993</xref>: 359) and was treated as a synonym of <italic><tp:taxon-name><tp:taxon-name-part taxon-name-part-type="genus" reg="Sorbus">S.</tp:taxon-name-part><tp:taxon-name-part taxon-name-part-type="species" reg="megalocarpa">megalocarpa</tp:taxon-name-part></tp:taxon-name></italic> by <xref ref-type="bibr" rid="B1">Aldasoro et al. (2004)</xref>. The great variability of leaves and fruits of <italic><tp:taxon-name><tp:taxon-name-part taxon-name-part-type="genus" reg="Sorbus">S.</tp:taxon-name-part><tp:taxon-name-part taxon-name-part-type="species" reg="megalocarpa">megalocarpa</tp:taxon-name-part></tp:taxon-name></italic> was well documented by <xref ref-type="bibr" rid="B1">Aldasoro et al. (2004)</xref> and confirmed in our field investigations (Fig. <xref ref-type="fig" rid="F1">1B–D</xref>). <italic><tp:taxon-name><tp:taxon-name-part taxon-name-part-type="genus" reg="Sorbus">Sorbus</tp:taxon-name-part><tp:taxon-name-part taxon-name-part-type="species" reg="megalocarpa">megalocarpa</tp:taxon-name-part></tp:taxon-name></italic> has elliptic, elliptic-obovate, obovate-oblong leaves with crenate-serrate margins and petiole of 0.7–2 cm long, and large ovoid, ovoid-globose, or sub-globose fruits (1–2.7 cm long, 0.7–2.2 cm in diameter) covered with dense lenticels. The length of petiole and size of fruits of <tp:taxon-name><tp:taxon-name-part taxon-name-part-type="genus" reg="Sorbus">S.</tp:taxon-name-part><tp:taxon-name-part taxon-name-part-type="species" reg="megalocarpa">megalocarpa</tp:taxon-name-part><tp:taxon-name-part taxon-name-part-type="infraspecific-rank">var.</tp:taxon-name-part><tp:taxon-name-part taxon-name-part-type="variety" reg="cuneata">cuneata</tp:taxon-name-part></tp:taxon-name> are within the variation range of <italic><tp:taxon-name><tp:taxon-name-part taxon-name-part-type="genus" reg="Sorbus">S.</tp:taxon-name-part><tp:taxon-name-part taxon-name-part-type="species" reg="megalocarpa">megalocarpa</tp:taxon-name-part></tp:taxon-name></italic>. Therefore, we agree with <xref ref-type="bibr" rid="B1">Aldasoro et al. (2004)</xref> in reducing <tp:taxon-name><tp:taxon-name-part taxon-name-part-type="genus" reg="Sorbus">S.</tp:taxon-name-part><tp:taxon-name-part taxon-name-part-type="species" reg="megalocarpa">megalocarpa</tp:taxon-name-part><tp:taxon-name-part taxon-name-part-type="infraspecific-rank">var.</tp:taxon-name-part><tp:taxon-name-part taxon-name-part-type="variety" reg="cuneata">cuneata</tp:taxon-name-part></tp:taxon-name> to a synonym of <italic><tp:taxon-name><tp:taxon-name-part taxon-name-part-type="genus" reg="Sorbus">S.</tp:taxon-name-part><tp:taxon-name-part taxon-name-part-type="species" reg="megalocarpa">megalocarpa</tp:taxon-name-part></tp:taxon-name></italic>.</p><p><bold><italic><tp:taxon-name><tp:taxon-name-part taxon-name-part-type="genus" reg="Sorbus">Sorbus</tp:taxon-name-part><tp:taxon-name-part taxon-name-part-type="species" reg="guanxianensis">guanxianensis</tp:taxon-name-part></tp:taxon-name></italic></bold>: <xref ref-type="bibr" rid="B4">Ku (1990</xref>: 22) published <italic><tp:taxon-name><tp:taxon-name-part taxon-name-part-type="genus" reg="Sorbus">Sorbus</tp:taxon-name-part><tp:taxon-name-part taxon-name-part-type="species" reg="guanxianensis">guanxianensis</tp:taxon-name-part></tp:taxon-name></italic> based on two gatherings, “<italic>T. Z. Fu et al 2102</italic>” (Fig. <xref ref-type="fig" rid="F2">2A</xref>) and “<italic>Z. L. Zhao 0970</italic>”. In the protologue, <xref ref-type="bibr" rid="B4">Ku (1990)</xref> included the diagnostic words “calycis lobi mox decidui”, compared it with <italic><tp:taxon-name><tp:taxon-name-part taxon-name-part-type="genus" reg="Sorbus">S.</tp:taxon-name-part><tp:taxon-name-part taxon-name-part-type="species" reg="alnifolia">alnifolia</tp:taxon-name-part></tp:taxon-name></italic> (Siebold and Zuccarini) K. Koch in <tp:taxon-name><tp:taxon-name-part taxon-name-part-type="genus" reg="Sorbus">Sorbus</tp:taxon-name-part><tp:taxon-name-part taxon-name-part-type="infraspecific-rank">sect.</tp:taxon-name-part><tp:taxon-name-part taxon-name-part-type="section" reg="Micromeles">Micromeles</tp:taxon-name-part></tp:taxon-name> and differed it by its larger fruits (about 1.5 cm long), though she assigned it to <tp:taxon-name><tp:taxon-name-part taxon-name-part-type="genus" reg="Sorbus">Sorbus</tp:taxon-name-part><tp:taxon-name-part taxon-name-part-type="infraspecific-rank">sect.</tp:taxon-name-part><tp:taxon-name-part taxon-name-part-type="section" reg="Aria">Aria</tp:taxon-name-part></tp:taxon-name> (<xref ref-type="bibr" rid="B4">Ku 1990</xref>). This contradictory taxonomic description led later authors to treat <italic><tp:taxon-name><tp:taxon-name-part taxon-name-part-type="genus" reg="Sorbus">S.</tp:taxon-name-part><tp:taxon-name-part taxon-name-part-type="species" reg="guanxianensis">guanxianensis</tp:taxon-name-part></tp:taxon-name></italic> in different circumscriptions. <xref ref-type="bibr" rid="B11">Phipps et al. (1990)</xref> and <xref ref-type="bibr" rid="B7">Lu and Spongberg (2003)</xref> accepted it. <xref ref-type="bibr" rid="B9">Mezhenska et al. (2018</xref>: 34) and <xref ref-type="bibr" rid="B13">Rushforth (2018</xref>: 241) also recognized it and transferred it to <italic><tp:taxon-name><tp:taxon-name-part taxon-name-part-type="genus" reg="Micromeles">Micromeles</tp:taxon-name-part></tp:taxon-name></italic> and <italic><tp:taxon-name><tp:taxon-name-part taxon-name-part-type="genus" reg="Wilsonaria">Wilsonaria</tp:taxon-name-part></tp:taxon-name></italic> respectively. <xref ref-type="bibr" rid="B1">Aldasoro et al. (2004)</xref> considered it “a doubtful species” and stated that pomes of <italic><tp:taxon-name><tp:taxon-name-part taxon-name-part-type="genus" reg="Sorbus">S.</tp:taxon-name-part><tp:taxon-name-part taxon-name-part-type="species" reg="guanxianensis">guanxianensis</tp:taxon-name-part></tp:taxon-name></italic> “without lenticels” and “may by a synonym of <italic><tp:taxon-name><tp:taxon-name-part taxon-name-part-type="genus" reg="Sorbus">S.</tp:taxon-name-part><tp:taxon-name-part taxon-name-part-type="species" reg="zahlbruckneri">zahlbruckneri</tp:taxon-name-part></tp:taxon-name></italic>”.</p><fig id="F2" position="float" orientation="portrait"><object-id xmlns:xlink="http://www.w3.org/1999/xlink" content-type="doi" xlink:type="simple">10.3897/phytokeys.201.84027.figure2</object-id><object-id xmlns:xlink="http://www.w3.org/1999/xlink" content-type="arpha" xlink:type="simple">D9DC0BDC-F1AD-5643-9E4E-8D4CEE528B74</object-id><label>Figure 2.</label><caption><p><bold>A</bold> holotype of <italic><tp:taxon-name><tp:taxon-name-part taxon-name-part-type="genus" reg="Sorbus">Sorbus</tp:taxon-name-part><tp:taxon-name-part taxon-name-part-type="species" reg="guanxianensis">guanxianensis</tp:taxon-name-part></tp:taxon-name></italic> Ku (PE00020830) <bold>B</bold> holotype of <italic><tp:taxon-name><tp:taxon-name-part taxon-name-part-type="genus" reg="Sorbus">Sorbus</tp:taxon-name-part><tp:taxon-name-part taxon-name-part-type="species" reg="arguta">arguta</tp:taxon-name-part></tp:taxon-name></italic> T. T. Yu (PE00934274).</p></caption><graphic xmlns:xlink="http://www.w3.org/1999/xlink" xlink:href="phytokeys-201-131_article-84027__-g002.jpg" position="float" orientation="portrait" xlink:type="simple" id="oo_708949.jpg"><uri content-type="original_file" xlink:type="simple">https://binary.pensoft.net/fig/708949</uri></graphic></fig><p>No specimens of <italic><tp:taxon-name><tp:taxon-name-part taxon-name-part-type="genus" reg="Sorbus">Sorbus</tp:taxon-name-part><tp:taxon-name-part taxon-name-part-type="species" reg="guanxianensis">guanxianensis</tp:taxon-name-part></tp:taxon-name></italic> other than the two gatherings cited in the protologue are available in herbarium. Our examination of the type specimens indicated that characters such as persistent calyx and dense lenticels on pomes were in serious conflict with the description in the protologue and were neglected by <xref ref-type="bibr" rid="B1">Aldasoro et al. (2004)</xref>. <italic><tp:taxon-name><tp:taxon-name-part taxon-name-part-type="genus" reg="Sorbus">Sorbus</tp:taxon-name-part><tp:taxon-name-part taxon-name-part-type="species" reg="guanxianensis">guanxianensis</tp:taxon-name-part></tp:taxon-name></italic> could easily be distinguished from <italic><tp:taxon-name><tp:taxon-name-part taxon-name-part-type="genus" reg="Sorbus">S.</tp:taxon-name-part><tp:taxon-name-part taxon-name-part-type="species" reg="zahlbruckneri">zahlbruckneri</tp:taxon-name-part></tp:taxon-name></italic> C. K. Schneider by the leaves which have margins “singly dentate (not double-dentate)” as stated by <xref ref-type="bibr" rid="B1">Aldasoro et al. (2004)</xref> themselves. The unusual characters possessed by the type specimens were noted by <xref ref-type="bibr" rid="B13">Rushforth (2018)</xref> who stated that <italic><tp:taxon-name><tp:taxon-name-part taxon-name-part-type="genus" reg="Sorbus">S.</tp:taxon-name-part><tp:taxon-name-part taxon-name-part-type="species" reg="guanxianensis">guanxianensis</tp:taxon-name-part></tp:taxon-name></italic> “seems to match Rehder’s <tp:taxon-name><tp:taxon-name-part taxon-name-part-type="genus" reg="Sorbus">S.</tp:taxon-name-part><tp:taxon-name-part taxon-name-part-type="species" reg="megalocarpa">megalocarpa</tp:taxon-name-part><tp:taxon-name-part taxon-name-part-type="infraspecific-rank">var.</tp:taxon-name-part><tp:taxon-name-part taxon-name-part-type="variety" reg="cuneata">cuneata</tp:taxon-name-part></tp:taxon-name>” and transferred it to <italic><tp:taxon-name><tp:taxon-name-part taxon-name-part-type="genus" reg="Wilsonaria">Wilsonaria</tp:taxon-name-part></tp:taxon-name></italic> together with <italic><tp:taxon-name><tp:taxon-name-part taxon-name-part-type="genus" reg="Sorbus">S.</tp:taxon-name-part><tp:taxon-name-part taxon-name-part-type="species" reg="megalocarpa">megalocarpa</tp:taxon-name-part></tp:taxon-name></italic>. Morphological similarities (Styles 3 or 4, leaves glabrous or sparsely hair when young, not tomentose, fruit brown, 12–20 mm in diameter, covered in massed contiguous lenticels) stated by <xref ref-type="bibr" rid="B13">Rushforth (2018)</xref>, and a detailed critical read of the protologues and evaluation of the specimens confirmed that <italic><tp:taxon-name><tp:taxon-name-part taxon-name-part-type="genus" reg="Sorbus">S.</tp:taxon-name-part><tp:taxon-name-part taxon-name-part-type="species" reg="guanxianensis">guanxianensis</tp:taxon-name-part></tp:taxon-name></italic> is conspecific with <italic><tp:taxon-name><tp:taxon-name-part taxon-name-part-type="genus" reg="Sorbus">S.</tp:taxon-name-part><tp:taxon-name-part taxon-name-part-type="species" reg="megalocarpa">megalocarpa</tp:taxon-name-part></tp:taxon-name></italic>. Accordingly, we proposed to reduce <italic><tp:taxon-name><tp:taxon-name-part taxon-name-part-type="genus" reg="Sorbus">S.</tp:taxon-name-part><tp:taxon-name-part taxon-name-part-type="species" reg="guanxianensis">guanxianensis</tp:taxon-name-part></tp:taxon-name></italic> as a heterotypic synonymy of <italic><tp:taxon-name><tp:taxon-name-part taxon-name-part-type="genus" reg="Sorbus">S.</tp:taxon-name-part><tp:taxon-name-part taxon-name-part-type="species" reg="megalocarpa">megalocarpa</tp:taxon-name-part></tp:taxon-name></italic> here.</p></tp:treatment-sec><tp:treatment-sec sec-type="material" id="SECID0E4ZAE"><title>Representative specimens examined.</title><p>China. Sichuan: Baoxin county, 17 July 1925, <italic>K.L. Chu 3149</italic> (IBSC); Dayi county, Xiling town, Chadiping, Xiling Snow Mountain, <named-content xmlns:xlink="http://www.w3.org/1999/xlink" content-type="dwc:verbatimCoordinates" xlink:type="simple"><named-content content-type="geo-json" specific-use="{&#34;type&#34;:&#34;Point&#34;,&#34;coordinates&#34;:[103.164536,30.640233]}" id="NCID0EI1AE" xlink:type="simple">30°38'24.84"N, 103°09'52.33"E</named-content></named-content>, 1471 m, 1 June 2015, <italic>J.D. Ya and X. J. Hu 15CS11089</italic> (KUN); Dujiangyan, Hongkou town, Dashuigou conservation station, 1250 m, <italic>D.H. Zhu</italic>, <italic>C. Zhang</italic>, <italic>X.J. Li 4872</italic> (WCSBG); Hongya county, forest farm, July 1992, <italic>Z.W. Wang A00088</italic> (CDBI); Hongya county, Lewu town, Shuanghekou, 2100–2230 m, 2 August 1959, <italic>Z.T. Guan 9120</italic> (PE); Hongya County, Lewu town, Shuanghekou, 2100–2230 m, 3 August 1959, <italic>Z.T. Guan 6814</italic> (PE); Leibo county, Mahu town, 1300 m, 25 May 1959, <italic>238 collection team 0338</italic> (PE); Leibo county, Shahezhou forest farm, 2400 m, 12 August 1972, <italic>238 collection team 0697</italic> (PE); Ya’an city, Yingjing county, Longchigou National Forest Park, Daxiangling,<named-content xmlns:xlink="http://www.w3.org/1999/xlink" content-type="dwc:verbatimCoordinates" xlink:type="simple"><named-content content-type="geo-json" specific-use="{&#34;type&#34;:&#34;Point&#34;,&#34;coordinates&#34;:[102.841244,29.605897]}" id="NCID0EC2AE" xlink:type="simple"> 29°36'21.23"N, 102°50'28.48"E</named-content></named-content>, 1364 m, 19 September 2020, <italic>X. Chen</italic>, <italic>X.Y. Wang</italic>, <italic>C.H. Wang 1891</italic> (NF); Ya’an city, Yingjing county, Longcanggou National Forest Park, Diecuixi, <named-content xmlns:xlink="http://www.w3.org/1999/xlink" content-type="dwc:verbatimCoordinates" xlink:type="simple"><named-content content-type="geo-json" specific-use="{&#34;type&#34;:&#34;Point&#34;,&#34;coordinates&#34;:[102.895158,29.615281]}" id="NCID0EQ2AE" xlink:type="simple">29°36'55.01"N, 102°53'42.57"E</named-content></named-content>, 1509 m, 19 September 2020, <italic>X. Chen</italic>, <italic>X.Y. Wang</italic>, <italic>C.H. Wang 1906</italic> (NF); Ya’an city, Yingjing county, Longcanggou National Forest Park, Diecuixi, <named-content xmlns:xlink="http://www.w3.org/1999/xlink" content-type="dwc:verbatimCoordinates" xlink:type="simple"><named-content content-type="geo-json" specific-use="{&#34;type&#34;:&#34;Point&#34;,&#34;coordinates&#34;:[102.894094,29.615950]}" id="NCID0E52AE" xlink:type="simple">29°36'57.42"N, 102°53'38.74"E</named-content></named-content>, 1512 m, 19 September 2020, <italic>X. Chen</italic>, <italic>X.Y. Wang</italic>, <italic>C.H. Wang 1907</italic> (NF); Ya’an city, Yingjing county, Longcanggou town, Fazhan village, <named-content xmlns:xlink="http://www.w3.org/1999/xlink" content-type="dwc:verbatimCoordinates" xlink:type="simple"><named-content content-type="geo-json" specific-use="{&#34;type&#34;:&#34;Point&#34;,&#34;coordinates&#34;:[102.890325,29.618044]}" id="NCID0EM3AE" xlink:type="simple">29°37'04.96"N, 102°53'25.17"E</named-content></named-content>, 1466 m, 20 September 2020, <italic>X. Chen</italic>, <italic>X.Y. Wang</italic>, <italic>C.H. Wang 1908</italic> (NF); Ya’an city, Yingjing county, Longcanggou town, Fazhan village, <named-content xmlns:xlink="http://www.w3.org/1999/xlink" content-type="dwc:verbatimCoordinates" xlink:type="simple"><named-content content-type="geo-json" specific-use="{&#34;type&#34;:&#34;Point&#34;,&#34;coordinates&#34;:[102.883511,29.637594]}" id="NCID0E13AE" xlink:type="simple">29°38'15.34"N, 102°53'00.64"E</named-content></named-content>, 1359 m, 20 September 2020, <italic>X. Chen</italic>, <italic>X.Y. Wang</italic>, <italic>C.H. Wang 1914</italic> (NF); Ya’an city, Yingjing county, Longcanggou town, Fazhan village, <named-content xmlns:xlink="http://www.w3.org/1999/xlink" content-type="dwc:verbatimCoordinates" xlink:type="simple"><named-content content-type="geo-json" specific-use="{&#34;type&#34;:&#34;Point&#34;,&#34;coordinates&#34;:[102.887153,29.630103]}" id="NCID0EI4AE" xlink:type="simple">29°37'48.37"N, 102°53'13.75"E</named-content></named-content>, 1358 m, 20 September 2020, <italic>X. Chen</italic>, <italic>X.Y. Wang</italic>, <italic>C.H. Wang 1915</italic> (NF).</p></tp:treatment-sec><ref-list><ref id="B1"><mixed-citation xmlns:xlink="http://www.w3.org/1999/xlink" xlink:type="simple"><person-group><name name-style="western"><surname>Aldasoro</surname><given-names>JJ</given-names></name><name name-style="western"><surname>Aedo</surname><given-names>C</given-names></name><name name-style="western"><surname>Garmendia</surname><given-names>FM</given-names></name><name name-style="western"><surname>de la Hoz</surname><given-names>FP</given-names></name><name name-style="western"><surname>Navarro</surname><given-names>C</given-names></name></person-group> (<year>2004</year>) <article-title>Revision of <italic><tp:taxon-name><tp:taxon-name-part taxon-name-part-type="genus">Sorbus</tp:taxon-name-part></tp:taxon-name></italic> Subgenera <italic><tp:taxon-name><tp:taxon-name-part taxon-name-part-type="genus">Aria</tp:taxon-name-part></tp:taxon-name></italic> and <italic><tp:taxon-name><tp:taxon-name-part taxon-name-part-type="genus">Torminaria</tp:taxon-name-part></tp:taxon-name></italic> (<tp:taxon-name><tp:taxon-name-part taxon-name-part-type="family">Rosaceae</tp:taxon-name-part></tp:taxon-name>-<tp:taxon-name><tp:taxon-name-part taxon-name-part-type="subfamily">Maloideae</tp:taxon-name-part></tp:taxon-name>).</article-title><source>Systematic Botany Monographs</source><volume>69</volume>: <fpage>1</fpage>–<lpage>148</lpage>. <ext-link xlink:type="simple" ext-link-type="doi" xlink:href="10.2307/25027918">https://doi.org/10.2307/25027918</ext-link></mixed-citation></ref><ref id="B3"><mixed-citation xmlns:xlink="http://www.w3.org/1999/xlink" xlink:type="simple"><person-group><name name-style="western"><surname>Gabrielian</surname><given-names>E</given-names></name></person-group> (<year>1978</year>) <source>The genus <italic><tp:taxon-name><tp:taxon-name-part taxon-name-part-type="genus">Sorbus</tp:taxon-name-part></tp:taxon-name></italic> L. in Western Asia and the Himalayas.</source><publisher-name>Academy of Sciences of the Armenian SSR</publisher-name>, <publisher-loc>Erevan, USSR</publisher-loc>, <size units="page">264 pp</size>.[+ 62 plates] [In Russian, with English summary]</mixed-citation></ref><ref id="B12"><mixed-citation xmlns:xlink="http://www.w3.org/1999/xlink" xlink:type="simple"><person-group><name name-style="western"><surname>Rehder</surname><given-names>A</given-names></name></person-group> (<year>1915</year>) <article-title><tp:taxon-name><tp:taxon-name-part taxon-name-part-type="family">Rosaceae</tp:taxon-name-part></tp:taxon-name>. subfam. <tp:taxon-name><tp:taxon-name-part taxon-name-part-type="subfamily">Pomoideae</tp:taxon-name-part></tp:taxon-name>.</article-title> In: <person-group><name name-style="western"><surname>Sargent</surname><given-names>CS</given-names></name></person-group> (<role>Ed.</role>) <issue-title>PlantaeWilsonianae 2(2).</issue-title><source>Cambridge University Press, Cambridge</source>, <fpage>263</fpage>–<lpage>345</lpage>.</mixed-citation></ref><ref id="B10"><mixed-citation xmlns:xlink="http://www.w3.org/1999/xlink" xlink:type="simple"><person-group><name name-style="western"><surname>Ohashi</surname><given-names>H</given-names></name><name name-style="western"><surname>Iketani</surname><given-names>H</given-names></name></person-group> (<year>1993</year>) <article-title>New Combinations of Asiatic <italic><tp:taxon-name><tp:taxon-name-part taxon-name-part-type="genus">Aria</tp:taxon-name-part></tp:taxon-name></italic> (<tp:taxon-name><tp:taxon-name-part taxon-name-part-type="family">Rosaceae</tp:taxon-name-part></tp:taxon-name>-<tp:taxon-name><tp:taxon-name-part taxon-name-part-type="subfamily">Maloideae</tp:taxon-name-part></tp:taxon-name>-Sorbeae.</article-title><source>Shokubutsu Kenkyu Zasshi</source><volume>68</volume>(<issue>6</issue>): <fpage>355</fpage>–<lpage>361</lpage>. <ext-link xlink:type="simple" ext-link-type="uri" xlink:href="http://www.jjbotany.com/pdf/JJB_068_355_361.pdf">www.jjbotany.com/pdf/JJB_068_355_361.pdf</ext-link></mixed-citation></ref><ref id="B9"><mixed-citation xmlns:xlink="http://www.w3.org/1999/xlink" xlink:type="simple"><person-group><name name-style="western"><surname>Mezhenska</surname><given-names>LO</given-names></name><name name-style="western"><surname>Mezhenskyj</surname><given-names>VM</given-names></name><name name-style="western"><surname>Yakubenko</surname><given-names>BY</given-names></name></person-group> (<year>2018</year>) <source>Collections of fruit and ornamental plants.</source><publisher-name>Lira-K</publisher-name>, <publisher-loc>Kiev</publisher-loc>, <size units="page">107 pp</size>.</mixed-citation></ref><ref id="B13"><mixed-citation xmlns:xlink="http://www.w3.org/1999/xlink" xlink:type="simple"><person-group><name name-style="western"><surname>Rushforth</surname><given-names>K</given-names></name></person-group> (<year>2018</year>) <article-title>The Whitebeam problem, and a solution.</article-title><source>Phytologia</source><volume>100</volume>(<issue>4</issue>): <fpage>222</fpage>–<lpage>247</lpage>. <ext-link xlink:type="simple" ext-link-type="uri" xlink:href="https://www.phytologia.org/uploads/2/3/4/2/23422706/100_4_222-24">https://www.phytologia.org/uploads/2/3/4/2/23422706/100_4_222-24</ext-link></mixed-citation></ref><ref id="B15"><mixed-citation xmlns:xlink="http://www.w3.org/1999/xlink" xlink:type="simple"><person-group><name name-style="western"><surname>Turland</surname><given-names>NJ</given-names></name><name name-style="western"><surname>Wiersema</surname><given-names>JH</given-names></name><name name-style="western"><surname>Barrie</surname><given-names>FR</given-names></name><name name-style="western"><surname>Greuter</surname><given-names>W</given-names></name><name name-style="western"><surname>Hawksworth</surname><given-names>DL</given-names></name><name name-style="western"><surname>Herendeen</surname><given-names>PS</given-names></name><name name-style="western"><surname>Knapp</surname><given-names>S</given-names></name><name name-style="western"><surname>Kusber</surname><given-names>WH</given-names></name><name name-style="western"><surname>Li</surname><given-names>DZ</given-names></name><name name-style="western"><surname>Marhold</surname><given-names>K</given-names></name><name name-style="western"><surname>May</surname><given-names>TW</given-names></name><name name-style="western"><surname>McNeill</surname><given-names>J</given-names></name><name name-style="western"><surname>Monro</surname><given-names>AM</given-names></name><name name-style="western"><surname>Prado</surname><given-names>J</given-names></name><name name-style="western"><surname>Price</surname><given-names>MJ</given-names></name><name name-style="western"><surname>Smith</surname><given-names>GF [Eds]</given-names></name></person-group> (<year>2018</year>) International Code of Nomenclature for algae, fungi, and plants (Shenzhen Code) adopted by the Nineteenth International Botanical Congress Shenzhen, China, July 2017. Regnum Vegetabile 159. Glashütten, Koeltz Botanical Books. <ext-link xlink:type="simple" ext-link-type="doi" xlink:href="10.12705/Code.2018">https://doi.org/10.12705/Code.2018</ext-link></mixed-citation></ref><ref id="B18"><mixed-citation xmlns:xlink="http://www.w3.org/1999/xlink" xlink:type="simple"><person-group><name name-style="western"><surname>Yü</surname><given-names>TT</given-names></name><name name-style="western"><surname>Lu</surname><given-names>LT</given-names></name></person-group> (<year>1974</year>) <article-title><italic><tp:taxon-name><tp:taxon-name-part taxon-name-part-type="genus">Spiraea</tp:taxon-name-part></tp:taxon-name></italic>, <italic><tp:taxon-name><tp:taxon-name-part taxon-name-part-type="genus">Dichotomanthes</tp:taxon-name-part></tp:taxon-name></italic>, <italic><tp:taxon-name><tp:taxon-name-part taxon-name-part-type="genus">Cotoneaster</tp:taxon-name-part></tp:taxon-name></italic>, <italic><tp:taxon-name><tp:taxon-name-part taxon-name-part-type="genus">Sorbus</tp:taxon-name-part></tp:taxon-name></italic>, <italic><tp:taxon-name><tp:taxon-name-part taxon-name-part-type="genus">Chaenomeles</tp:taxon-name-part></tp:taxon-name></italic>.</article-title> In: <person-group><name name-style="western"><surname>Yü</surname><given-names>TT</given-names></name></person-group> (<role>Ed.</role>) <issue-title>Flora Republicae Popularis Sinicae 36.</issue-title><source>Science Press, Beijing</source>, <fpage>1</fpage>–<lpage>344</lpage>. <ext-link xlink:type="simple" ext-link-type="uri" xlink:href="http://www.iplant.cn/info/Sorbus?t=foc">http://www.iplant.cn/info/Sorbus?t=foc</ext-link></mixed-citation></ref><ref id="B7"><mixed-citation xmlns:xlink="http://www.w3.org/1999/xlink" xlink:type="simple"><person-group><name name-style="western"><surname>Lu</surname><given-names>LT</given-names></name><name name-style="western"><surname>Spongberg</surname><given-names>SA</given-names></name></person-group> (<year>2003</year>) <article-title><italic><tp:taxon-name><tp:taxon-name-part taxon-name-part-type="genus">Sorbus</tp:taxon-name-part></tp:taxon-name></italic> Linnaeus.</article-title> In: <person-group><name name-style="western"><surname>Wu</surname><given-names>ZY</given-names></name><name name-style="western"><surname>Raven</surname><given-names>PH</given-names></name><name name-style="western"><surname>Hong</surname><given-names>DY</given-names></name></person-group> (<role>Eds</role>) <issue-title>Flora of China, vol.</issue-title><source>9: <tp:taxon-name><tp:taxon-name-part taxon-name-part-type="family">Rosaceae</tp:taxon-name-part></tp:taxon-name>. Science Press, Beijing; Missouri Botanical Garden Press, St. Loui</source>, <fpage>144</fpage>–<lpage>170</lpage>. <ext-link xlink:type="simple" ext-link-type="uri" xlink:href="http://foc.eflora.cn/content">http://foc.eflora.cn/content</ext-link>. aspx?TaxonId=130718</mixed-citation></ref><ref id="B4"><mixed-citation xmlns:xlink="http://www.w3.org/1999/xlink" xlink:type="simple"><person-group><name name-style="western"><surname>Ku</surname><given-names>TC</given-names></name></person-group> (<year>1990</year>) <article-title>New taxa of <tp:taxon-name><tp:taxon-name-part taxon-name-part-type="family">Rosaceae</tp:taxon-name-part></tp:taxon-name> from China.</article-title><source>Bulletin of Botanical Research</source><volume>10</volume>(<issue>3</issue>): <fpage>19</fpage>–<lpage>23</lpage>.</mixed-citation></ref><ref id="B11"><mixed-citation xmlns:xlink="http://www.w3.org/1999/xlink" xlink:type="simple"><person-group><name name-style="western"><surname>Phipps</surname><given-names>JB</given-names></name><name name-style="western"><surname>Robertson</surname><given-names>K</given-names></name><name name-style="western"><surname>Smith</surname><given-names>PG</given-names></name><name name-style="western"><surname>Rohrer</surname><given-names>JR</given-names></name></person-group> (<year>1990</year>) <article-title>A checklist of the subfamily <tp:taxon-name><tp:taxon-name-part taxon-name-part-type="subfamily">Maloideae</tp:taxon-name-part></tp:taxon-name><tp:taxon-name><tp:taxon-name-part taxon-name-part-type="family">Rosaceae</tp:taxon-name-part></tp:taxon-name>.</article-title><source>Canadian Journal of Botany</source><volume>68</volume>(<issue>10</issue>): <fpage>2209</fpage>–<lpage>2269</lpage>. <ext-link xlink:type="simple" ext-link-type="doi" xlink:href="10.1139/b90-288">https://doi.org/10.1139/b90-288</ext-link></mixed-citation></ref></ref-list></tp:taxon-treatment>
