# Supplementary material for: ﻿Taxonomic notes on Sorbusmegalocarpa (Rosaceae) and related taxa
Source: PhytoKeys. 2022 Jun 30;201:131–8. doi: 10.3897/phytokeys.201.84027 (PMC9848915; doi:10.3897/phytokeys.201.84027)
Supplement: XML Treatment for Sorbus arguta [file phytokeys.201.84027-treatment2.xml]

<!DOCTYPE tp:taxon-treatment
  PUBLIC "-//TaxonX//DTD Taxonomic Treatment Publishing DTD v0 20100105//EN" "tax-treatment-NSO.dtd">
<tp:taxon-treatment xmlns:tp="http://www.plazi.org/taxpub"><tp:treatment-meta><kwd-group><label>Taxon classification</label><kwd>
              <named-content content-type="kingdom">Plantae</named-content>
            </kwd><kwd>
              <named-content content-type="order">Rosales</named-content>
            </kwd><kwd>
              <named-content content-type="family">Rosaceae</named-content>
            </kwd></kwd-group><mixed-citation publication-type="journal"><person-group><name><surname>Chen</surname><given-names>Xin</given-names></name><name><surname>Ma</surname><given-names>JianHui</given-names></name><name><surname>Geng</surname><given-names>LiYang</given-names></name></person-group><article-title>﻿Taxonomic notes on <italic><tp:taxon-name><tp:taxon-name-part taxon-name-part-type="genus" reg="Sorbus">Sorbus</tp:taxon-name-part><tp:taxon-name-part taxon-name-part-type="species" reg="megalocarpa">megalocarpa</tp:taxon-name-part></tp:taxon-name></italic> (<tp:taxon-name><tp:taxon-name-part taxon-name-part-type="family">Rosaceae</tp:taxon-name-part></tp:taxon-name>) and related taxa</article-title><source>PhytoKeys</source><day>30</day><month>06</month><year>2022</year><volume>201</volume><fpage>131</fpage><lpage>138</lpage><pub-id pub-id-type="doi">10.3897/phytokeys.201.84027</pub-id></mixed-citation></tp:treatment-meta><tp:nomenclature><label>﻿2.</label><tp:taxon-name>
            <object-id xmlns:xlink="http://www.w3.org/1999/xlink" content-type="arpha" xlink:type="simple">83052A75-7109-586D-8F76-D08C1E3FC673</object-id>
            <tp:taxon-name-part taxon-name-part-type="genus" reg="Sorbus">Sorbus</tp:taxon-name-part>
            <tp:taxon-name-part taxon-name-part-type="species" reg="arguta">arguta</tp:taxon-name-part>
          </tp:taxon-name><tp:taxon-authority>T.T. Yu, Acta Phytotax. Sin. 8(3): 223. 1963.</tp:taxon-authority><tp:nomenclature-citation-list><tp:nomenclature-citation><tp:taxon-name>
                <tp:taxon-name-part taxon-name-part-type="genus" reg="Micromeles"/>
                <tp:taxon-name-part taxon-name-part-type="species" reg="arguta"/>
              </tp:taxon-name><comment>≡ <tp:taxon-name><tp:taxon-name-part taxon-name-part-type="genus" reg="Micromeles">Micromeles</tp:taxon-name-part><tp:taxon-name-part taxon-name-part-type="species" reg="arguta">arguta</tp:taxon-name-part></tp:taxon-name> (T. T. Yu) Mezhenskyj, NULESU Coll. Fruit Ornament. Pl.: 33. 2018. </comment></tp:nomenclature-citation><tp:nomenclature-citation><tp:taxon-name>
                <tp:taxon-name-part taxon-name-part-type="genus" reg="Wilsonaria"/>
                <tp:taxon-name-part taxon-name-part-type="species" reg="arguta"/>
              </tp:taxon-name><comment>≡ <tp:taxon-name><tp:taxon-name-part taxon-name-part-type="genus" reg="Wilsonaria">Wilsonaria</tp:taxon-name-part><tp:taxon-name-part taxon-name-part-type="species" reg="arguta">arguta</tp:taxon-name-part></tp:taxon-name> (T. T. Yu) Rushforth, Phytologia 100(4): 241. 2018. </comment></tp:nomenclature-citation><tp:nomenclature-citation><tp:taxon-name>
                <tp:taxon-name-part taxon-name-part-type="genus" reg="Aria"/>
                <tp:taxon-name-part taxon-name-part-type="species" reg="yuarguta"/>
              </tp:taxon-name><comment>= <tp:taxon-name><tp:taxon-name-part taxon-name-part-type="genus" reg="Aria">Aria</tp:taxon-name-part><tp:taxon-name-part taxon-name-part-type="species" reg="yuarguta">yuarguta</tp:taxon-name-part></tp:taxon-name> H. Ohashi et Iketani, J. Jap. Bot. 68(6): 361. 1993. </comment></tp:nomenclature-citation></tp:nomenclature-citation-list></tp:nomenclature><tp:treatment-sec sec-type="material" id="SECID0EBBAG"><title>Type.</title><p>China. Sichuan: Pingshan, Chingping Shan, 1120 m, 26 May 1934, <italic>T.H. Tu 5449</italic> (holotype: PE[PE00934274]; isotype: PE[PE00934275])</p></tp:treatment-sec><tp:treatment-sec sec-type="notes" id="SECID0EJBAG"><title>Notes.</title><p>When describing <italic><tp:taxon-name><tp:taxon-name-part taxon-name-part-type="genus" reg="Sorbus">Sorbus</tp:taxon-name-part><tp:taxon-name-part taxon-name-part-type="species" reg="arguta">arguta</tp:taxon-name-part></tp:taxon-name></italic>, Yü designated “<italic>T. H. Tu 5449</italic>” at PE (Fig. <xref ref-type="fig" rid="F2">2B</xref>) as the holotype (<xref ref-type="bibr" rid="B17">Yü and Kuan 1963</xref>). It was accepted by <xref ref-type="bibr" rid="B18">Yü and Lu (1974)</xref>, <xref ref-type="bibr" rid="B3">Gabrielian (1978)</xref>, <xref ref-type="bibr" rid="B11">Phipps et al. (1990)</xref> and <xref ref-type="bibr" rid="B7">Lu and Spongberg (2003)</xref>. <xref ref-type="bibr" rid="B10">Ohashi and Iketani (1993)</xref> transferred it to genus <italic><tp:taxon-name><tp:taxon-name-part taxon-name-part-type="genus" reg="Aria">Aria</tp:taxon-name-part></tp:taxon-name></italic> and proposed a new name <italic><tp:taxon-name><tp:taxon-name-part taxon-name-part-type="genus" reg="Aria">A.</tp:taxon-name-part><tp:taxon-name-part taxon-name-part-type="species" reg="yuarguta">yuarguta</tp:taxon-name-part></tp:taxon-name></italic> H. Ohashi et Iketan (Ohashi and Iketan 1993: 361) for <italic><tp:taxon-name><tp:taxon-name-part taxon-name-part-type="genus" reg="Aria">A.</tp:taxon-name-part><tp:taxon-name-part taxon-name-part-type="species" reg="arguta">arguta</tp:taxon-name-part></tp:taxon-name></italic> had been already used by Roemer in 1847 for a different species. Mezhenskyj transferred it to <italic><tp:taxon-name><tp:taxon-name-part taxon-name-part-type="genus" reg="Micromeles">Micromeles</tp:taxon-name-part></tp:taxon-name></italic> (<xref ref-type="bibr" rid="B9">Mezhenska et al. 2018</xref>: 33) and <xref ref-type="bibr" rid="B13">Rushforth (2018</xref>: 241) transferred it to <italic><tp:taxon-name><tp:taxon-name-part taxon-name-part-type="genus" reg="Wilsonaria">Wilsonaria</tp:taxon-name-part></tp:taxon-name></italic>.</p><p>However, <xref ref-type="bibr" rid="B1">Aldasoro et al. (2004)</xref> argued that: “<italic><tp:taxon-name><tp:taxon-name-part taxon-name-part-type="genus" reg="Sorbus">S.</tp:taxon-name-part><tp:taxon-name-part taxon-name-part-type="species" reg="arguta">arguta</tp:taxon-name-part></tp:taxon-name> is a minor variant of <tp:taxon-name><tp:taxon-name-part taxon-name-part-type="genus" reg="Sorbus">S.</tp:taxon-name-part><tp:taxon-name-part taxon-name-part-type="species" reg="megalocarpa">megalocarpa</tp:taxon-name-part></tp:taxon-name> and does not deserve taxonomic recognition</italic>”, and reduced it to a synonym of the later. A detailed study of the original material showed that <italic><tp:taxon-name><tp:taxon-name-part taxon-name-part-type="genus" reg="Sorbus">Sorbus</tp:taxon-name-part><tp:taxon-name-part taxon-name-part-type="species" reg="arguta">arguta</tp:taxon-name-part></tp:taxon-name></italic> is obviously different from <italic><tp:taxon-name><tp:taxon-name-part taxon-name-part-type="genus" reg="Sorbus">S.</tp:taxon-name-part><tp:taxon-name-part taxon-name-part-type="species" reg="megalocarpa">megalocarpa</tp:taxon-name-part></tp:taxon-name></italic>. <italic><tp:taxon-name><tp:taxon-name-part taxon-name-part-type="genus" reg="Sorbus">Sorbus</tp:taxon-name-part><tp:taxon-name-part taxon-name-part-type="species" reg="arguta">arguta</tp:taxon-name-part></tp:taxon-name></italic> has oblong-ovate or ovate-lanceolate leaves with double serrate margins, relatively small corymbs (2–4 cm in diameter) with few flowers, and small sub-globose fruits (1–1.2 cm in diameter) with sparse lenticels, while <italic><tp:taxon-name><tp:taxon-name-part taxon-name-part-type="genus" reg="Sorbus">S.</tp:taxon-name-part><tp:taxon-name-part taxon-name-part-type="species" reg="megalocarpa">megalocarpa</tp:taxon-name-part></tp:taxon-name></italic> has leaves with crenate-serrate margins, large corymbs (10–15 cm in diameter), many flowered (124–258 flowers per inflorescence), and much larger fruits with dense lenticels. Furthermore, <italic><tp:taxon-name><tp:taxon-name-part taxon-name-part-type="genus" reg="Sorbus">S.</tp:taxon-name-part><tp:taxon-name-part taxon-name-part-type="species" reg="arguta">arguta</tp:taxon-name-part></tp:taxon-name></italic> flowers after leaves are unfolded in early May (Fig. <xref ref-type="fig" rid="F3">3A</xref>, CBDI0226241), whereas <italic><tp:taxon-name><tp:taxon-name-part taxon-name-part-type="genus" reg="Sorbus">S.</tp:taxon-name-part><tp:taxon-name-part taxon-name-part-type="species" reg="megalocarpa">megalocarpa</tp:taxon-name-part></tp:taxon-name></italic> flowers simultaneously with or before the leaves are unfolded in March (Fig. <xref ref-type="fig" rid="F3">3B, C</xref>). Therefore, <italic><tp:taxon-name><tp:taxon-name-part taxon-name-part-type="genus" reg="Sorbus">S.</tp:taxon-name-part><tp:taxon-name-part taxon-name-part-type="species" reg="arguta">arguta</tp:taxon-name-part></tp:taxon-name></italic> is treated as a distinct species here following <xref ref-type="bibr" rid="B18">Yü and Lu (1974)</xref>, <xref ref-type="bibr" rid="B3">Gabrielian (1978)</xref>, <xref ref-type="bibr" rid="B11">Phipps et al. (1990)</xref> and <xref ref-type="bibr" rid="B7">Lu and Spongberg (2003)</xref>.</p><fig id="F3" position="float" orientation="portrait"><object-id xmlns:xlink="http://www.w3.org/1999/xlink" content-type="doi" xlink:type="simple">10.3897/phytokeys.201.84027.figure3</object-id><object-id xmlns:xlink="http://www.w3.org/1999/xlink" content-type="arpha" xlink:type="simple">402CD3F3-614C-5880-BF2B-D7EC356FA98C</object-id><label>Figure 3.</label><caption><p>Corymbs of <italic><tp:taxon-name><tp:taxon-name-part taxon-name-part-type="genus" reg="Sorbus">Sorbus</tp:taxon-name-part><tp:taxon-name-part taxon-name-part-type="species" reg="arguta">arguta</tp:taxon-name-part></tp:taxon-name></italic> and <italic><tp:taxon-name><tp:taxon-name-part taxon-name-part-type="genus" reg="Sorbus">S.</tp:taxon-name-part><tp:taxon-name-part taxon-name-part-type="species" reg="megalocarpa">megalocarpa</tp:taxon-name-part></tp:taxon-name></italic><bold>A</bold> flowering specimen of <italic><tp:taxon-name><tp:taxon-name-part taxon-name-part-type="genus" reg="Sorbus">Sorbus</tp:taxon-name-part><tp:taxon-name-part taxon-name-part-type="species" reg="arguta">arguta</tp:taxon-name-part></tp:taxon-name></italic> (CBDI0226241) collected by Liang Zhang, Xinmao Zhou and Wenbin Ju, 7 May 2014 <bold>B</bold><italic><tp:taxon-name><tp:taxon-name-part taxon-name-part-type="genus" reg="Sorbus">Sorbus</tp:taxon-name-part><tp:taxon-name-part taxon-name-part-type="species" reg="megalocarpa">megalocarpa</tp:taxon-name-part></tp:taxon-name></italic> at blossoming stage, 21 March 2021 <bold>C</bold> detail of the inflorescence of <italic><tp:taxon-name><tp:taxon-name-part taxon-name-part-type="genus" reg="Sorbus">S.</tp:taxon-name-part><tp:taxon-name-part taxon-name-part-type="species" reg="megalocarpa">megalocarpa</tp:taxon-name-part></tp:taxon-name></italic> (<bold>B</bold>, <bold>C</bold> were taken by Tailun Hu).</p></caption><graphic xmlns:xlink="http://www.w3.org/1999/xlink" xlink:href="phytokeys-201-131_article-84027__-g003.jpg" position="float" orientation="portrait" xlink:type="simple" id="oo_708950.jpg"><uri content-type="original_file" xlink:type="simple">https://binary.pensoft.net/fig/708950</uri></graphic></fig><p>Representative specimens examined. China. Sichaun: Xinwen county, Xianfeng town, Monkey Bay, 1290 m, 12 May 1959, <italic>Yibin wild economic plants collection team 0368</italic> (CDBI); Xuyong county, Heishuihe Nature Reserve, 1500 m, 6 June 2007, <italic>D.H. Zhu</italic>, <italic>Z.B. Feng</italic>, <italic>C. Zhang</italic>, <italic>F. Wang 20070776</italic> (WCSBG); Xuyong county, Shuiwei town, Xixi village, <named-content xmlns:xlink="http://www.w3.org/1999/xlink" content-type="dwc:verbatimCoordinates" xlink:type="simple"><named-content content-type="geo-json" specific-use="{&#34;type&#34;:&#34;Point&#34;,&#34;coordinates&#34;:[105.344444,28.150000]}" id="NCID0EJLAG" xlink:type="simple">28°09'00"N, 105°20'40"E</named-content></named-content>, 1100 m, 7 May 2014, <italic>L. Zhang</italic>, <italic>X.M. Zhou</italic>, <italic>W.B. Ju HGX14304</italic> (CDBI); Xuyong county, Shuiwei town, Xixi village, <named-content xmlns:xlink="http://www.w3.org/1999/xlink" content-type="dwc:verbatimCoordinates" xlink:type="simple"><named-content content-type="geo-json" specific-use="{&#34;type&#34;:&#34;Point&#34;,&#34;coordinates&#34;:[105.372222,28.133611]}" id="NCID0EXLAG" xlink:type="simple">28°08'01"N, 105°22'20"E</named-content></named-content>, 1230 m, 29 July 2014, <italic>W.B. Ju HGX14833</italic> (CDBI).</p></tp:treatment-sec><tp:treatment-sec><!--Section generated to contain objects referenced in tp:taxon-treatment.--><fig id="F2" position="float" orientation="portrait"><object-id xmlns:xlink="http://www.w3.org/1999/xlink" content-type="doi" xlink:type="simple">10.3897/phytokeys.201.84027.figure2</object-id><object-id xmlns:xlink="http://www.w3.org/1999/xlink" content-type="arpha" xlink:type="simple">D9DC0BDC-F1AD-5643-9E4E-8D4CEE528B74</object-id><label>Figure 2.</label><caption><p><bold>A</bold> holotype of <italic><tp:taxon-name><tp:taxon-name-part taxon-name-part-type="genus" reg="Sorbus">Sorbus</tp:taxon-name-part><tp:taxon-name-part taxon-name-part-type="species" reg="guanxianensis">guanxianensis</tp:taxon-name-part></tp:taxon-name></italic> Ku (PE00020830) <bold>B</bold> holotype of <italic><tp:taxon-name><tp:taxon-name-part taxon-name-part-type="genus" reg="Sorbus">Sorbus</tp:taxon-name-part><tp:taxon-name-part taxon-name-part-type="species" reg="arguta">arguta</tp:taxon-name-part></tp:taxon-name></italic> T. T. Yu (PE00934274).</p></caption><graphic xmlns:xlink="http://www.w3.org/1999/xlink" xlink:href="phytokeys-201-131_article-84027__-g002.jpg" position="float" orientation="portrait" xlink:type="simple" id="oo_708949.jpg"><uri content-type="original_file" xlink:type="simple">https://binary.pensoft.net/fig/708949</uri></graphic></fig></tp:treatment-sec><ref-list><ref id="B17"><mixed-citation xmlns:xlink="http://www.w3.org/1999/xlink" xlink:type="simple"><person-group><name name-style="western"><surname>Yü</surname><given-names>TT</given-names></name><name name-style="western"><surname>Kuan</surname><given-names>KC</given-names></name></person-group> (<year>1963</year>) <article-title>Taxa nova Rosacearum Sinicarum (I).</article-title><source>Zhiwu Fenlei Xuebao</source><volume>8</volume>(<issue>3</issue>): <fpage>202</fpage>–<lpage>236</lpage>. <ext-link xlink:type="simple" ext-link-type="uri" xlink:href="https://www.plantsystematics.com/CN/article/advancedSearchResult.do">https://www.plantsystematics.com/CN/article/advancedSearchResult.do</ext-link></mixed-citation></ref><ref id="B18"><mixed-citation xmlns:xlink="http://www.w3.org/1999/xlink" xlink:type="simple"><person-group><name name-style="western"><surname>Yü</surname><given-names>TT</given-names></name><name name-style="western"><surname>Lu</surname><given-names>LT</given-names></name></person-group> (<year>1974</year>) <article-title><italic><tp:taxon-name><tp:taxon-name-part taxon-name-part-type="genus">Spiraea</tp:taxon-name-part></tp:taxon-name></italic>, <italic><tp:taxon-name><tp:taxon-name-part taxon-name-part-type="genus">Dichotomanthes</tp:taxon-name-part></tp:taxon-name></italic>, <italic><tp:taxon-name><tp:taxon-name-part taxon-name-part-type="genus">Cotoneaster</tp:taxon-name-part></tp:taxon-name></italic>, <italic><tp:taxon-name><tp:taxon-name-part taxon-name-part-type="genus">Sorbus</tp:taxon-name-part></tp:taxon-name></italic>, <italic><tp:taxon-name><tp:taxon-name-part taxon-name-part-type="genus">Chaenomeles</tp:taxon-name-part></tp:taxon-name></italic>.</article-title> In: <person-group><name name-style="western"><surname>Yü</surname><given-names>TT</given-names></name></person-group> (<role>Ed.</role>) <issue-title>Flora Republicae Popularis Sinicae 36.</issue-title><source>Science Press, Beijing</source>, <fpage>1</fpage>–<lpage>344</lpage>. <ext-link xlink:type="simple" ext-link-type="uri" xlink:href="http://www.iplant.cn/info/Sorbus?t=foc">http://www.iplant.cn/info/Sorbus?t=foc</ext-link></mixed-citation></ref><ref id="B3"><mixed-citation xmlns:xlink="http://www.w3.org/1999/xlink" xlink:type="simple"><person-group><name name-style="western"><surname>Gabrielian</surname><given-names>E</given-names></name></person-group> (<year>1978</year>) <source>The genus <italic><tp:taxon-name><tp:taxon-name-part taxon-name-part-type="genus">Sorbus</tp:taxon-name-part></tp:taxon-name></italic> L. in Western Asia and the Himalayas.</source><publisher-name>Academy of Sciences of the Armenian SSR</publisher-name>, <publisher-loc>Erevan, USSR</publisher-loc>, <size units="page">264 pp</size>.[+ 62 plates] [In Russian, with English summary]</mixed-citation></ref><ref id="B11"><mixed-citation xmlns:xlink="http://www.w3.org/1999/xlink" xlink:type="simple"><person-group><name name-style="western"><surname>Phipps</surname><given-names>JB</given-names></name><name name-style="western"><surname>Robertson</surname><given-names>K</given-names></name><name name-style="western"><surname>Smith</surname><given-names>PG</given-names></name><name name-style="western"><surname>Rohrer</surname><given-names>JR</given-names></name></person-group> (<year>1990</year>) <article-title>A checklist of the subfamily <tp:taxon-name><tp:taxon-name-part taxon-name-part-type="subfamily">Maloideae</tp:taxon-name-part></tp:taxon-name><tp:taxon-name><tp:taxon-name-part taxon-name-part-type="family">Rosaceae</tp:taxon-name-part></tp:taxon-name>.</article-title><source>Canadian Journal of Botany</source><volume>68</volume>(<issue>10</issue>): <fpage>2209</fpage>–<lpage>2269</lpage>. <ext-link xlink:type="simple" ext-link-type="doi" xlink:href="10.1139/b90-288">https://doi.org/10.1139/b90-288</ext-link></mixed-citation></ref><ref id="B7"><mixed-citation xmlns:xlink="http://www.w3.org/1999/xlink" xlink:type="simple"><person-group><name name-style="western"><surname>Lu</surname><given-names>LT</given-names></name><name name-style="western"><surname>Spongberg</surname><given-names>SA</given-names></name></person-group> (<year>2003</year>) <article-title><italic><tp:taxon-name><tp:taxon-name-part taxon-name-part-type="genus">Sorbus</tp:taxon-name-part></tp:taxon-name></italic> Linnaeus.</article-title> In: <person-group><name name-style="western"><surname>Wu</surname><given-names>ZY</given-names></name><name name-style="western"><surname>Raven</surname><given-names>PH</given-names></name><name name-style="western"><surname>Hong</surname><given-names>DY</given-names></name></person-group> (<role>Eds</role>) <issue-title>Flora of China, vol.</issue-title><source>9: <tp:taxon-name><tp:taxon-name-part taxon-name-part-type="family">Rosaceae</tp:taxon-name-part></tp:taxon-name>. Science Press, Beijing; Missouri Botanical Garden Press, St. Loui</source>, <fpage>144</fpage>–<lpage>170</lpage>. <ext-link xlink:type="simple" ext-link-type="uri" xlink:href="http://foc.eflora.cn/content">http://foc.eflora.cn/content</ext-link>. aspx?TaxonId=130718</mixed-citation></ref><ref id="B10"><mixed-citation xmlns:xlink="http://www.w3.org/1999/xlink" xlink:type="simple"><person-group><name name-style="western"><surname>Ohashi</surname><given-names>H</given-names></name><name name-style="western"><surname>Iketani</surname><given-names>H</given-names></name></person-group> (<year>1993</year>) <article-title>New Combinations of Asiatic <italic><tp:taxon-name><tp:taxon-name-part taxon-name-part-type="genus">Aria</tp:taxon-name-part></tp:taxon-name></italic> (<tp:taxon-name><tp:taxon-name-part taxon-name-part-type="family">Rosaceae</tp:taxon-name-part></tp:taxon-name>-<tp:taxon-name><tp:taxon-name-part taxon-name-part-type="subfamily">Maloideae</tp:taxon-name-part></tp:taxon-name>-Sorbeae.</article-title><source>Shokubutsu Kenkyu Zasshi</source><volume>68</volume>(<issue>6</issue>): <fpage>355</fpage>–<lpage>361</lpage>. <ext-link xlink:type="simple" ext-link-type="uri" xlink:href="http://www.jjbotany.com/pdf/JJB_068_355_361.pdf">www.jjbotany.com/pdf/JJB_068_355_361.pdf</ext-link></mixed-citation></ref><ref id="B9"><mixed-citation xmlns:xlink="http://www.w3.org/1999/xlink" xlink:type="simple"><person-group><name name-style="western"><surname>Mezhenska</surname><given-names>LO</given-names></name><name name-style="western"><surname>Mezhenskyj</surname><given-names>VM</given-names></name><name name-style="western"><surname>Yakubenko</surname><given-names>BY</given-names></name></person-group> (<year>2018</year>) <source>Collections of fruit and ornamental plants.</source><publisher-name>Lira-K</publisher-name>, <publisher-loc>Kiev</publisher-loc>, <size units="page">107 pp</size>.</mixed-citation></ref><ref id="B13"><mixed-citation xmlns:xlink="http://www.w3.org/1999/xlink" xlink:type="simple"><person-group><name name-style="western"><surname>Rushforth</surname><given-names>K</given-names></name></person-group> (<year>2018</year>) <article-title>The Whitebeam problem, and a solution.</article-title><source>Phytologia</source><volume>100</volume>(<issue>4</issue>): <fpage>222</fpage>–<lpage>247</lpage>. <ext-link xlink:type="simple" ext-link-type="uri" xlink:href="https://www.phytologia.org/uploads/2/3/4/2/23422706/100_4_222-24">https://www.phytologia.org/uploads/2/3/4/2/23422706/100_4_222-24</ext-link></mixed-citation></ref><ref id="B1"><mixed-citation xmlns:xlink="http://www.w3.org/1999/xlink" xlink:type="simple"><person-group><name name-style="western"><surname>Aldasoro</surname><given-names>JJ</given-names></name><name name-style="western"><surname>Aedo</surname><given-names>C</given-names></name><name name-style="western"><surname>Garmendia</surname><given-names>FM</given-names></name><name name-style="western"><surname>de la Hoz</surname><given-names>FP</given-names></name><name name-style="western"><surname>Navarro</surname><given-names>C</given-names></name></person-group> (<year>2004</year>) <article-title>Revision of <italic><tp:taxon-name><tp:taxon-name-part taxon-name-part-type="genus">Sorbus</tp:taxon-name-part></tp:taxon-name></italic> Subgenera <italic><tp:taxon-name><tp:taxon-name-part taxon-name-part-type="genus">Aria</tp:taxon-name-part></tp:taxon-name></italic> and <italic><tp:taxon-name><tp:taxon-name-part taxon-name-part-type="genus">Torminaria</tp:taxon-name-part></tp:taxon-name></italic> (<tp:taxon-name><tp:taxon-name-part taxon-name-part-type="family">Rosaceae</tp:taxon-name-part></tp:taxon-name>-<tp:taxon-name><tp:taxon-name-part taxon-name-part-type="subfamily">Maloideae</tp:taxon-name-part></tp:taxon-name>).</article-title><source>Systematic Botany Monographs</source><volume>69</volume>: <fpage>1</fpage>–<lpage>148</lpage>. <ext-link xlink:type="simple" ext-link-type="doi" xlink:href="10.2307/25027918">https://doi.org/10.2307/25027918</ext-link></mixed-citation></ref></ref-list></tp:taxon-treatment>
